# Supplementary material for: Accumulation Characteristics and Pollution Evaluation of Soil Heavy Metals in Different Land Use Types: Study on the Whole Region of Tianjin
Source: Int J Environ Res Public Health. 2022 Aug 14;19(16):10013. doi: 10.3390/ijerph191610013 (PMC9408179; doi:10.3390/ijerph191610013)
Supplement: Supplementary file 1 [file ijerph-19-10013-s001.zip]

Archive with 1 entries (1 files):
- ijerph-1769996-supplementary.pdf
